# Supplementary material for: Grain-Sized Moxibustion Heightens the AntiTumor Effect of Cyclophosphamide in Hepa1-6 Bearing Mice
Source: Evid Based Complement Alternat Med. 2022 Aug 8;2022:3684899. doi: 10.1155/2022/3684899 (PMC9377901; doi:10.1155/2022/3684899)
Supplement: Supplementary Materials — Table S1: Survival status scores of tumor-bearing mice in this study. [file 3684899.f1.zip]

Archive with 4 entries (4 files):
- 3684899.f1/TableS1.docx
- 3684899.f1/TableS2.docx
- 3684899.f1/TableS3.docx
- 3684899.f1/TableS4.docx
